# Supplementary material for: How Do Football Playing Positions Differ in Body Composition? A First Insight into White Italian Serie A and Serie B Players
Source: J Funct Morphol Kinesiol. 2023 Jun 15;8(2):80. doi: 10.3390/jfmk8020080 (PMC10299074; doi:10.3390/jfmk8020080)
Supplement: Supplementary file 1 [file jfmk-08-00080-s001.zip]

Archive with 1 entries (1 files):
- jfmk-2431896-supplementary.pdf
